# Supplementary material for: Subtype-Specific Roles of Anterior Cingulate Cortex Neurons in Pain-Induced Social Deficits in Mice
Source: Theranostics. 2026 Feb 11;16(9):4619–40. doi: 10.7150/thno.129482 (PMC12964135; doi:10.7150/thno.129482)
Supplement: Supplementary file 1 — Supplementary figures and data. [file thnov16p4619s1.zip]

Archive with 4 entries (3 files):
- Supplementary materials/
- Supplementary materials/Main figure data statistics results.xls
- Supplementary materials/Supplementary figure and legend.pdf
- Supplementary materials/Supplementary figure data statistics results.xls
