# Supplementary material for: Subtype-Specific Roles of Anterior Cingulate Cortex Neurons in Pain-Induced Social Deficits in Mice
Source: Theranostics. 2026 Feb 11;16(9):4619–40. doi: 10.7150/thno.129482 (PMC12964135; doi:10.7150/thno.129482)
Supplement: Supplementary file 1 — Supplementary figures and data. [file thnov16p4619s1.zip › Supplementary materials/Main figure data statistics results.xls]

## Sheet: fig1-pain
				Shapiro-Wilk test	F test to compare variances	Statistical method	Test value	P value	P value summary
1D		sham	SNI
	Threshold	1.15±0.1052（n=8）	0.035±0.008018（n=8）	×		Mann Whitney test		0.0002	***
		empty	stranger
1E	sham	38.95±1.481（n=7）	44.07±1.635（n=7）	√	√	Unpaired t test	t=2.320, df=12	0.0388	*
	SNI	42.51±2.707（n=8）	41.46±2.487（n=8）	√	√	Unpaired t test	t=0.2853, df=14	0.7796	ns
		sham	SNI
	index	0.06143±0.03276（n=7）	‘-0.01125±0.06037（n=8）	√	√	Unpaired t test	t=1.014, df=13	0.3289	ns
		familiar	novelty
1F	sham	35.49±1.735（n=7）	45.89±2.671（n=7）	x		Mann Whitney test		0.0239	*
	SNI	41.04±2.279（n=8）	41.47±2.385（n=8）	√	√	Unpaired t test	t=0.1308, df=14	0.8978	ns
		sham	SNI
	index	0.1229±0.05102（n=7）	0.005±0.05315（n=8）	√	√	Unpaired t test	t=1.587, df=13	0.1364	ns
1G		Saline	CFA 20ul
	Threshold	1±0.07559（n=8）	0.04375±0.00375（n=8）	x		Mann Whitney test		0.0002	***
	PWL	13.3±0.8418（n=8）	6.03±0.5865（n=8）	√	√	Unpaired t test	t=7.087, df=14	<0.0001	****
		empty	stranger
1H	sham	39.85±2.5（n=8）	48.95±1.147（n=8）	√	√	Unpaired t test	t=3.309, df=14	0.0052	**
	CFA 20ul	40.63±1.909（n=7）	42.77±2.214（n=7）	√	√	Unpaired t test	t=0.7325, df=12	0.4779	ns
		Saline	CFA 20ul
	index	0.1075±0.04313（n=8）	0.02571±0.04577（n=7）	√	√	Unpaired t test	t=1.300, df=13	0.2162	ns
		familiar	novelty
1I	sham	36.06±4.134（n=8）	52.96±3.511（n=8）	x		Mann Whitney test		0.0104	*
	CFA 20ul	37.86±4.31（n=7）	45.63±3.903（n=7）	√	√	Unpaired t test	t=1.336, df=12	0.2063	ns
		Saline	CFA 20ul
	index	0.1938±0.08709（n=8）	0.09714±0.09663（n=7）	√	√	Unpaired t test	t=0.7446, df=13	0.4697	ns
1J		Saline	CFA 10ul
	Threshold	0.95±0.05（n=8）	0.31±0.04392（n=8）	x		Mann Whitney test		0.0002	***
	PWL	13.26±0.6276（n=8）	8.774±0.59（n=8）	√	√	Unpaired t test	t=5.205, df=14	0.0001	***
		empty	stranger
1K	Saline	33.08±1.206（n=7）	49.3±2.723（n=7）	√	√	Unpaired t test	t=5.446, df=12	0.0001	***
	CFA 10ul	49.79±6.098（n=8）	40.76±5.538（n=8）	√	√	Unpaired t test	t=1.097, df=14	0.2912	ns
		Saline	CFA 10ul
	index	0.1943±0.03491（n=7）	‘-0.09375±0.1255（n=8）	√	√	Unpaired t test	t=2.077, df=13	0.0582	ns
		familiar	novelty
1L	Saline	34.83±2.928（n=7）	49.76±3.209（n=7）	√	√	Unpaired t test	t=3.437, df=12	0.0049	**
	CFA 10ul	47.45±5.313（n=7）	42.6±5.299（n=7）	√	√	Unpaired t test	t=0.6461, df=12	0.5304	ns
		Saline	CFA 10ul
	index	0.1238±0.07926（n=7）	’-0.05±0.1008（n=7）	√	√	Unpaired t test	t=1.355, df=14	0.197	ns
		Saline	CFA 5ul
1M	Threshold	0.85±0.07319（n=8）	0.475±0.07319（n=8）	x		Mann Whitney test		0.0031	**
	PWL	12.29±0.8667（n=8）	8.518±0.6849（n=8）	√	√	Unpaired t test	t=3.414, df=14	0.0042	**
		empty	stranger
1N	Saline	32.45±3.863（n=7）	58.08±3.401（n=7）	√	√	Unpaired t test	t=4.978, df=12	0.0003	***
	CFA 5ul	40.41±2.74（n=8）	50.3±2.946（n=8）	√	√	Unpaired t test	t=2.460, df=14	0.0275	*
		Saline	CFA 5ul
	index	0.2857±0.07958（n=7）	0.1088±0.06177（n=8）	√	√	Unpaired t test	t=1.780, df=13	0.0984	ns
		familiar	novelty
1O	Saline	38.46±3.11（n=7）	51.96±4.487（n=7）	√	√	Unpaired t test	t=2.473, df=12	0.0293	*
	CFA 5ul	42.58±2.884（n=8）	47.93±3.245（n=8）	√	√	Unpaired t test	t=1.233, df=14	0.2378	ns
		Saline	CFA 5ul
	index	0.1414±0.08221（n=7）	0.0575±0.06463（n=8）	√	√	Unpaired t test	t=0.8125, df=13	0.4311	ns

## Sheet: fig2-alleviate
					Shapiro-Wilk test	F test to compare variances	Statistical method	Test value	P value	P value summary
2D			day 2	day 34
		Threshold	0.04375±0.00375（n=8）	0.45±0.03273（n=8）	×		Mann Whitney test		0.0002	***
		PWL	6.03±0.5865（n=8）	11.85±1.331（n=8）	√	√	Unpaired t test	t=3.999, df=14	0.0013	**
			empty	stranger
2E		day 2	40.63±1.909（n=7）	42.77±2.214（n=7）	√	√	Unpaired t test	t=0.7325, df=12	0.4779	ns
		day 34	36.97±1.509（n=8）	50.54±1.837（n=8）	√	√	Unpaired t test	t=5.709, df=14	<0.0001	****
			familiar	novelty
2F		day 2	37.86±4.31（n=7）	45.63±3.903（n=7）	√	√	Unpaired t test	t=1.336, df=12	0.2063	ns
		day 34	38.06±3.327（n=8）	50.36±2.878（n=8）	√	√	Unpaired t test	t=2.796, df=14	0.0143	*
			day 2	day 22
2G		Threshold	0.31±0.04392（n=8）	0.7±0.06547（n=8）	×		Mann Whitney test		0.0002	***
		PWL	8.774±0.59（n=8）	11.24±0.645（n=8）	√	√	Unpaired t test	t=2.820, df=14	0.0136	*
			empty	stranger
2H		day 2	49.79±6.098（n=8）	40.76±5.538（n=8）	√	√	Unpaired t test	t=1.097, df=14	0.2912	ns
		day 22	30.62±2.69（n=7）	55.13±2.695（n=7）	√	√	Unpaired t test	t=6.438, df=12	<0.0001	****
			familiar	novelty
2I		day 2	47.48±4.601（n=8）	42.91±4.6（n=8）	√	√	Unpaired t test	t=0.7034, df=14	0.4933	ns
		day 22	36.58±2.745（n=7）	49.99±4.132（n=7）	√	√	Unpaired t test	t=2.703, df=12	0.0192	*
			day 2	day 18
2J		Threshold	0.475±0.0366（n=8）	0.7±0.06547（n=8）	×		Mann Whitney test		0.0131	*
		PWL	8.518±0.6849（n=8）	11.45±0.581（n=8）	√	√	Unpaired t test	t=3.269, df=14	0.0056	**
			empty	stranger
2K		day 2	40.41±2.74（n=8）	50.3±2.946（n=8）	√	√	Unpaired t test	t=2.460, df=14	0.0275	*
		day 18	36.11±3.653（n=8）	54.16±3.926（n=8）	×		Mann Whitney test		0.0104	*
			familiar	novelty
2L		day 2	42.58±2.884（n=8）	47.93±3.245（n=8）	√	√	Unpaired t test	t=1.233, df=14	0.2378	ns
		day 18	39.88±3.099（n=7）	50.86±3.888（n=7）	√	√	Unpaired t test	t=2.207, df=12	0.0476	*
			before	after
2M	Threshold	saline	0.03625±0.005957（n=8）	0.035±0.003273（n=8）			Wilcoxon matched-pairs signed rank test		>0.9999	ns
		R-AICAR	0.04375±0.00375（n=8）	0.3788±0.06586（n=8）			Wilcoxon matched-pairs signed rank test		0.0078	**
		L-AICAR	0.03875±0.005489（n=8）	0.03625±0.005957（n=8）			Wilcoxon matched-pairs signed rank test		>0.9999	ns
			before	after
	PWL	saline	6.206±0.5284（n=8）	5.981±0.462（n=8）	√	√	Paired t test	t=0.2551, df=7	0.806	ns
		R-AICAR	6.293±0.2251（n=7）	13.4±2.058（n=7）	√	√	Paired t test	t=3.322, df=6	0.016	*
		L-AICAR	6.21±0.408（n=8）	5.914±0.4569（n=8）	√	√	Paired t test	t=0.4488, df=7	0.6671	ns
			empty	stranger
2N		saline	39.81±1.97（n=8）	45.48±2.108（n=8）	√	√	Unpaired t test	t=1.967, df=14	0.0693	ns
		R-AICAR	32.96±2.958（n=10）	54.99±3.477（n=10）	√	√	Unpaired t test	t=4.827, df=18	0.0001	***
		L-AICAR	43.57±6.329（n=8）	48.09±6.186（n=8）	√	√	Unpaired t test	t=0.5105, df=14	0.6177	ns
			familiar	novelty
2O		saline	38.5±1.821（n=8）	40.3±2.716（n=8）	√	√	Unpaired t test	t=0.5512, df=14	0.5902	ns
		R-AICAR	27.24±2.151（n=10）	60.75±2.242（n=10）	√	√	Unpaired t test	t=10.79, df=18	<0.0001	****
		L-AICAR	45.87±3.097（n=8）	44.55±4.153（n=8）	×		Mann Whitney test		0.5054	ns

## Sheet: fig3-IF
				Shapiro-Wilk test	F test to compare variances	Statistical method	Test value	P value	P value summary
3B		Saline	CFA
	Merge/GAD67(%)	8.523±0.3035（n=9）	9.111±0.858（n=9）	√	√	Unpaired t test	t=0.6459, df=16	0.5275	ns
		Saline	CFA
3D	Merge/CaMKII(%)	9.871±1.045（n=9）	29.76±2.817（n=9）	√	√	Unpaired t test	t=6.620, df=16	<0.0001	****
		before	after
3J	glutamic acid	66.65±9.731（n=6）	110.4±21.93（n=6）	√	√	paired t test	t=2.964, df=5	0.0314	*
		before	after
3K	GABA	2.72±0.5147（n=6）	2.233±0.4245（n=6）	√	√	paired t test	t=3.879, df=5	0.0117	*

## Sheet: fig4-Gad
				Shapiro-Wilk test	F test to compare variances	Statistical method	Test value	P value	P value summary
		empty	stranger
4F	Aera under curve	-45.26±6.847（n=52）	-70.53±4.799（n=85）	×		Mann Whitney test		0.0061	**
		familiar	novelty
4G	Aera under curve	-32.3±7.172（n=53）	-64.72±5.174（n=72）	√	√	Unpaired t test	t=3.764, df=123	0.0003	***
		empty	stranger
4I	Aera under curve	-75.44±5.116（n=56）	-55.7±4.856（n=60）	√	√	Unpaired t test	t=2.799, df=114	0.006	**
4J	Aera under curve	-77.62±6.233（n=42）	-73.77±5.873（n=38）	×		Mann Whitney test		0.9885	ns
4M		Con+cherry	Con+3D
	Threshold	0.2875±0.05577（n=8）	0.3175±0.05401（n=8）	×		Mann Whitney test		>0.9999	ns
	PWL	11.12±0.7635（n=8）	12.14±0.6969（n=8）	√	√	Unpaired t test	t=0.9911, df=14	0.3385	ns
		empty	stranger
4N	Con+mCherry	37.42±1.986（n=7）	52.68±3.385（n=7）	√	√	Unpaired t test	t=3.888, df=12	0.0022	**
	Con+3D	41.12±4.74（n=8）	47.47±4.193（n=8）	√	√	Unpaired t test	t=1.004, df=14	0.3324	ns
		familiar	novelty
4O	Con+mCherry	27.61±3.784（n=7）	61.63±4.415（n=7）	√	√	Unpaired t test	t=5.851, df=12	<0.0001	****
	Con+3D	42.17±6.196（n=8）	48.44±7.627（n=8）	√	√	Unpaired t test	t=0.6383, df=14	0.5336	ns
4P		CFA+mCherry	CFA+3D
	Threshold	0.09625±0.01917（n=8）	0.3125±0.06737（n=8）	×		Mann Whitney test		0.0266	*
	PWL	11.82±0.6921（n=8）	17.99±1.457（n=8）	√	√	Unpaired t test	t=3.828, df=14	0.0018	**
		empty	stranger
4Q	CFA+mCherry	41.55±3.544（n=6）	44.87±4.957（n=6）	√	√	Unpaired t test	t=0.5456, df=10	0.5973	ns
	CFA+3D	42.72±3.853（n=8）	44.89±3.657（n=8）	√	√	Unpaired t test	t=0.4090, df=14	0.6887	ns
		familiar	novelty
4R	CFA+mCherry	48.28±5.482（n=6）	41.66±5.246（n=6）	√	√	Unpaired t test	t=0.8725, df=10	0.4034	ns
	CFA+3D	42.62±2.587（n=8）	43.55±1.885（n=8）	√	√	Unpaired t test	t=0.2897, df=14	0.7763	ns
		CFA+mCherry	CFA+4D
4S	Threshold	0.08±0.01673（n=6）	0.085±0.015（n=6）	×		Mann Whitney test		>0.9999	ns
	PWL	8.64±0.5554（n=6）	8.855±0.9779（n=6）	√	√	Unpaired t test	t=0.1912, df=10	0.8522	ns
		empty	stranger
4T	CFA+mCherry	39.15±4.058（n=6）	43.27±4.319（n=6）	√	√	Unpaired t test	t=4.677, df=10	0.3095	ns
	CFA+4D	30.75±3.697（n=6）	61.84±5.523（n=6）	×		Mann Whitney test		0.0009	****
		familiar	novelty	±（n=）
4U	CFA+mCherry	42.35±5.936（n=6）	44.66±6.284（n=6）	√	√	Unpaired t test	t=0.2671, df=10	0.7949	ns
	CFA+4D	36.69±5.714（n=6）	53.23±3.641（n=6）	√	√	Unpaired t test	t=2.442, df=10	0.0347	*

## Sheet: fig5-PV
				Shapiro-Wilk test	F test to compare variances	Statistical method	Test value	P value	P value summary
		empty	stranger
5F	Aera under curve	-7.503±9.183（n=35）	-54.57±5.848（n=48）	×		Mann Whitney test		0.0001	***
		familiar	novelty
5G	Aera under curve	-25.83±7.35（n=28）	-15.53±10.42（n=32）	√	√	Unpaired t test	t=0.7860, df=58	0.4351	ns
		empty	stranger
5I	Aera under curve	-44.13±10.46（n=38）	-23.98±16.56（n=38）	×		Mann Whitney test		0.6309	ns
		familiar	novelty
5J	Aera under curve	-44.91±31.11（n=49）	-31.41±19.45（n=24）	×		Mann Whitney test		0.7931	ns
		Con+mCherry	Con+3D
5M	Threshold	0.625±0.05901（n=8）	0.55±0.03273（n=8）	×		Mann Whitney test		0.6308	ns
	PWL	13.53±0.5161（n=8）	13.63±0.4066（n=8）	√	√	Unpaired t test	t=0.1579, df=14	0.8768	ns
		empty	stranger
	Con+mCherry	36.99±2.782（n=8）	52.15±2.616（n=8）	×		Mann Whitney test		0.0011	**
5N	Con+3D	39.76±4.829（n=5）	51.05±5.312（n=5）	√	√	Unpaired t test	t=1.573, df=8	0.1543	ns
		familiar	novelty
	Con+mCherry	33.46±2.962（n=8）	54.31±2.541（n=8）	√	√	Unpaired t test	t=5.341, df=14	0.0001	***
5O	Con+3D	34.64±2.718（n=5）	51.21±1.168（n=5）	√	√	Unpaired t test	t=5.601, df=8	0.0005	***
		CFA+mCherry	CFA+3D
5P	Threshold	0.0625±0.00491（n=8）	0.2163±0.05539（n=8）	×		Mann Whitney test		0.0131	*
	PWL	8.956±1.017（n=8）	17.26±1.645（n=8）	×		Mann Whitney test		0.0006	***
		empty	stranger
5Q	CFA+mCherry	45.25±1.602（n=8）	41.95±2.179（n=8）	√	√	Unpaired t test	t=1.220, df=14	0.2427	ns
	CFA+3D	47.92±6.595（n=8）	43.15±5.297（n=8）	√	√	Unpaired t test	t=0.5636, df=14	0.5819	ns
		familiar	novelty
5R	CFA+mCherry	43.5±2.871（n=8）	48.21±3.802（n=8）	√	√	Unpaired t test	t=0.9887, df=14	0.3396	ns
	CFA+3D	48.7±7.437（n=8）	43.27±7.477（n=8）	√	√	Unpaired t test	t=0.5155, df=14	0.6143	ns
5S		CFA+mCherry	CFA+4D
	Threshold	0.09143±0.01818（n=7）	0.1086±0.01818（n=7）	×		Mann Whitney test		0.6737	ns
	PWL	11.07±0.5105（n=7）	10.06±0.8423（n=7）	√	√	Unpaired t test	t=1.027, df=12	0.3247	ns
5T		empty	stranger
	CFA+mCherry	42.6±2.905（n=7）	46.33±2.905（n=7）	√	√	Unpaired t test	t=1.040, df=12	0.319	ns
	CFA+4D	35.87±2.905（n=7）	52.33±2.905（n=7）	√	√	Unpaired t test	t=3.074, df=12	0.0096	**
5U	CFA+mCherry	43.53±6.802（n=7）	44.36±5.59（n=7）	√	√	Unpaired t test	t=0.09493, df=12	0.9259	ns
	CFA+4D	41.68±4.884（n=7）	44.92±3.49（n=7）	√	√	Unpaired t test	t=0.5395, df=12	0.5994	ns

## Sheet: fig6-SST
				Shapiro-Wilk test	F test to compare variances	Statistical method	Test value	P value	P value summary
		empty	stranger
6F	Aera under curve	-13.07±7.812（n=35）	-12.1±3.196（n=61）	×		Mann Whitney test		0.5	ns
		familiar	novelty
6G	Aera under curve	-4.513±3.759（n=70）	-29.45±3.018（n=86）	×		Mann Whitney test		<0.0001	****
		empty	stranger
6I	Aera under curve	-21.51±8.165（n=52）	-34.64±10.38（n=56）	×		Mann Whitney test		0.1027	ns
		familiar	novelty
6J	Aera under curve	-42.5±9.747（n=46）	-25.39±10.73（n=51）	×		Mann Whitney test		0.4874	ns
		Con+mCherry	Con+3D
6M	Threshold	0.5714±0.02857（n=7）	0.5714±0.02857（n=7）	×		Mann Whitney test		>0.9999	ns
	PWL	12.02±1.011（n=7）	11.19±0.8882（n=7）	√	√	Unpaired t test	t=0.6180, df=12	0.5481	ns
		empty	stranger
6N	Con+mCherry	31.96±2.737（n=7）	55.19±3.759（n=7）	√	√	Unpaired t test	t=4.996, df=12	0.0003	***
	Con+3D	37.07±1.98（n=7）	47.26±1.963（n=7）	√	√	Unpaired t test	t=3.656, df=12	0.0033	**
		familiar	novelty
6O	Con+mCherry	40.29±1.778（n=7）	47.31±1.517（n=7）	√	√	Unpaired t test	t=3.005, df=12	0.011	*
	Con+3D	48.91±4.645（n=7）	38.14±4.096（n=7）	√	√	Unpaired t test	t=1.739, df=12	0.1077	ns
6P		CFA+mCherry	CFA+3D
	Threshold	0.05429±0.007825（n=7）	0.04714±0.00865（n=7）	×		Mann Whitney test		0.7348	ns
	PWL	7.79±0.4975（n=7）	7.621±0.6736（n=7）	×		Mann Whitney test		0.2593	ns
		empty	stranger
6Q	CFA+mCherry	40.66±2.726（n=7）	46.79±2.105（n=7）	√	√	Unpaired t test	t=1.780, df=12	0.1005	ns
	CFA+3D	39.64±3.727（n=7）	46.47±2.158（n=7）	√	√	Unpaired t test	t=1.585, df=12	0.139	ns
		familiar	novelty
6R	CFA+mCherry	46.31±3.895（n=7）	40.19±3.425（n=7）	√	√	Unpaired t test	t=1.179, df=12	0.2611	ns
	CFA+3D	48.6±5.523（n=7）	39.03±5.726（n=7）	√	√	Unpaired t test	t=1.203, df=12	0.2521	ns
6S		CFA+mCherry	CFA+4D
	Threshold	0.05±0.007559（n=7）	0.04714±0.00865（n=7）	√	√	Unpaired t test	t=0.2487, df=12	0.8078	ns
	PWL	9.244±0.6006（n=7）	11.39±0.9021（n=7）	√	√	Unpaired t test	t=1.980, df=12	0.0711	ns
6T		empty	stranger
	CFA+mCherry	39.99±1.714（n=7）	44.2±2.075（n=7）	√	√	Unpaired t test	t=1.564, df=12	0.1438	ns
	CFA+4D	38.82±2.376（n=7）	45.66±2.334（n=7）	√	√	Unpaired t test	t=2.052, df=10	0.0673	ns
		familiar	novelty
6U	CFA+mCherry	41.43±2.74（n=7）	44.02±3.36（n=7）	×		Mann Whitney test		0.9015	ns
	CFA+4D	35.93±1.945（n=8）	47.73±4.454（n=8）	√	√	Unpaired t test	t=2.429, df=10	0.0355	*

## Sheet: fig7-vip
				Shapiro-Wilk test	F test to compare variances	Statistical method	Test value	P value	P value summary
		empty	stranger
7F	Aera under curve	-32.76±14.15（n=33）	-11.29±8.502（n=57）	×		Mann Whitney test		0.2494	ns
		familiar	novelty
7G	Aera under curve	-26.02±10.76（n=30）	-10.11±11.34（n=51）	×		Mann Whitney test		0.6234	ns
		empty	stranger
7I	Aera under curve	-3.645±11.77（n=20）	-26.33±10.27（n=31）	×		Mann Whitney test		0.3966	ns
		familiar	novelty
7J	Aera under curve	-21.92±10.23（n=26）	-30.7±9.975（n=28）	√	√	Unpaired t test	t=0.6142, df=52	0.5418	ns
		Sham+cherry	Sham+3D
7M	Threshold	0.675±0.075（n=8）	0.65±0.08238（n=8）	×		Mann Whitney test		0.9776	ns
	PWL	13.16±0.3879（n=8）	12.78±0.7992（n=8）	√	√	Unpaired t test	t=0.4348, df=14	0.6703	ns
		empty	stranger
7N	Sham+mCherry	37.42±2.022（n=8）	48.45±1.267（n=8）	√	√	Unpaired t test	t=4.621, df=14	0.0004	***
	Sham+3D	30.2±1.893（n=8）	53.12±3.48（n=8）	√	√	Unpaired t test	t=5.786, df=14	<0.0001	****
		familiar	novelty
7O	Sham+mCherry	38.15±2.166（n=8）	46.16±2.196（n=8）	√	√	Unpaired t test	t=2.595, df=14	0.0212	*
	Sham+3D	30.21±3.199（n=8）	52.68±3.071（n=8）	√	√	Unpaired t test	t=5.068, df=14	0.0002	***
		CFA+cherry	CFA+3D
7P	Threshold	0.0275±0.00366（n=8）	0.025±0.003273（n=8）	×		Mann Whitney test		>0.9999	ns
	PWL	7.99±0.5393（n=8）	8.363±0.5393（n=8）	√	√	Unpaired t test	t=0.5259, df=14	0.6072	ns
7Q		empty	stranger
	CFA+mCherry	44.04±3.039（n=8）	43.91±3.159（n=8）	√	√	Unpaired t test	t=0.02965, df=14	0.9768	ns
	CFA+3D	37.97±4.447（n=8）	48.86±5.653（n=8）	√	√	Unpaired t test	t=1.515, df=14	0.1521	ns
7R		familiar	novelty
	CFA+mCherry	47.61±2.229（n=8）	41±2.622（n=8）	√	√	Unpaired t test	t=1.921, df=14	0.0754	ns
	CFA+3D	41.69±3.182（n=8）	43.1±3.215（n=8）	√	√	Unpaired t test	t=0.3098, df=14	0.7613	ns
7S		CFA+cherry	CFA+4D
	Threshold	0.025±0.003273（n=8）	0.0275±0.00366（n=8）	×		Mann Whitney test		>0.9999	ns
	PWL	7.254±0.5079（n=8）	8.254±0.5884（n=8）	√	√	Unpaired t test	t=1.287, df=14	0.2191	ns
		empty	stranger
7T	CFA+mCherry	44.47±3.928（n=8）	38.1±3.98（n=8）	√	√	Unpaired t test	t=1.139, df=14	0.2738	ns
	CFA+4D	40.95±4.084（n=8）	38.63±3.774（n=8）	√	√	Unpaired t test	t=0.4158, df=14	0.6838	ns
		familiar	novelty
	CFA+mCherry	37.12±3.701（n=8）	43.56±4.738（n=8）	√	√	Unpaired t test	t=1.071, df=14	0.3023	ns
7U	CFA+4D	45.41±4.452（n=8）	34.45±4.359（n=8）	√	√	Unpaired t test	t=1.758, df=14	0.1005	ns

## Sheet: fig8-camkll
				Shapiro-Wilk test	F test to compare variances	Statistical method	Test value	P value	P value summary
8F		empty	stranger
	Aera under curve	-2.737±2.052（n=37）	3.498±1.802（n=55）	√	√	Unpaired t test	t=2.253, df=90	0.0267	*
8G		familiar	novelty
	Aera under curve	7.396±2.495（n=28）	15.33±2.635（n=32）	√	√	Unpaired t test	t=2.168, df=58	0.0343	*
8I		empty	stranger
	Aera under curve	-3.084±3.020（n=78）	14.98±2.027（n=98）	×		Mann Whitney test		<0.0001	****
8J		familiar	novelty
	Aera under curve	15.22±2.082（n=45）	17.97±2.119（n=45）	√	√	Unpaired t test	t=0.9272, df=88	0.3563	ns
8M		Con+mCherry	Con+4D
	Threshold	0.475±0.0366（n=8）	0.45±0.03273（n=8）	×		Mann Whitney test		>0.9999	ns
	PWL	11.15±0.6222（n=8）	11.89±0.2565（n=8）	√	√	Unpaired t test	t=1.100, df=14	0.29	ns
8N		empty	stranger
	Con+mCherry	38.28±0.8451（n=8）	48.37±0.7027（n=8）	√	√	Unpaired t test	t=9.181, df=14	<0.0001	****
	Con+4D	40.32±2.275（n=8）	41.94±2.99（n=8）	√	√	Unpaired t test	t=0.4325, df=14	0.672	ns
8O		familiar	novelty
	Con+mCherry	36.51±3.037（n=8）	47.3±3.983（n=8）	√	√	Unpaired t test	t=2.154, df=14	0.0491	*
	Con+4D	37.93±2.976（n=8）	42.01±3.514（n=8）	√	√	Unpaired t test	t=0.8855, df=14	0.3909	ns
8P		CFA+mCherry	CFA+3D
	Threshold	0.02571±0.003689（n=7）	0.02286±0.002857（n=7）	×		Mann Whitney test		>0.9999	ns
	PWL	6.829±0.5134（n=7）	6.893±0.6547（n=7）	×		Mann Whitney test		0.9015	ns
8Q		empty	stranger
	CFA+mCherry	43.86±3.255（n=8）	44.24±2.911（n=8）	√	√	Unpaired t test	t=0.08673, df=14	0.9321	ns
	CFA+3D	33.89±3.966（n=7）	55±4.118（n=7）	√	√	Unpaired t test	t=3.693, df=12	0.0031	**
8R		familiar	novelty
	CFA+mCherry	46.5±3.426（n=8）	38.62±3.809（n=8）	√	√	Unpaired t test	t=1.539, df=14	0.1462	ns
	CFA+3D	45.03±1.916（n=8）	41.22±3.252（n=8）	√	√	Unpaired t test	t=1.011, df=14	0.3291	ns
8S		CFA+mCherry	CFA+4D
	Threshold	0.025±0.003273（n=8）	0.08125±0.01787（n=8）	×		Mann Whitney test		0.0016	**
	PWL	6.821±0.4365（n=8）	10.85±0.6486（n=8）	√	√	Unpaired t test	t=5.158, df=14	0.0001	***
8T		empty	stranger
	CFA+mCherry	40.23±4.324（n=8）	49.91±4.635（n=8）	√	√	Unpaired t test	t=1.528, df=14	0.1488	ns
	CFA+4D	40.63±3.649（n=8）	45.2±4.925（n=8）	√	√	Unpaired t test	t=0.7456, df=14	0.4683	ns
8U		familiar	novelty
	CFA+mCherry	46.71±2.21（n=8）	43.4±1.583（n=8）	√	√	Unpaired t test	t=1.217, df=14	0.2436	ns
	CFA+4D	41.15±3.912（n=8）	45.12±4.388（n=8）	√	√	Unpaired t test	t=0.6762, df=14	0.5099	ns
8M
8N

## Sheet: fig9-hsyn
				Shapiro-Wilk test	F test to compare variances	Statistical method	Test value	P value	P value summary
		Con+mCherry	Con+3D
9C	Threshold	0.56±0.05812（n=10）	0.5±0.03333（n=10）	×		Mann Whitney test		0.7136	ns
	PWL	12.81±0.2714（n=10）	12.26±0.1583（n=10）	√	√	Unpaired t test	t=1.760, df=18	0.0954	ns
		empty	stranger
9D	Con+mCherry	37.56±2.742（n=8）	49.85±2.782（n=8）	√	√	Unpaired t test	t=3.145, df=14	0.0072	**
	Con+3D	29.33±2.984（n=8）	57.1±3.73（n=8）	√	√	Unpaired t test	t=5.814, df=14	<0.0001	****
		familiar	novelty
9E	Con+mCherry	34.9±3.032（n=8）	53.15±2.865（n=8）	√	√	Unpaired t test	t=4.375, df=14	0.0006	***
	Con+3D	40.57±3.12（n=8）	47.53±4.647（n=8）	√	√	Unpaired t test	t=1.245, df=14	0.2337	ns
		Con+mCherry	Con+4D
9F	Threshold	0.4889±0.03514（n=9）	0.5111±0.03514（n=9）	×		Mann Whitney test		>0.9999	ns
	PWL	11.32±0.5184（n=9）	11.9±0.354（n=9）	√	√	Unpaired t test	t=0.9274, df=16	0.3675	ns
		empty	stranger
9G	Con+mCherry	34.05±4.463（n=7）	50.02±4.9（n=7）	√	√	Unpaired t test	t=2.409, df=12	0.033	*
	Con+4D	31.89±2.584（n=8）	56.91±3.409（n=8）	√	√	Unpaired t test	t=5.848, df=14	<0.0001	****
		familiar	novelty
9H	Con+mCherry	32.81±4.412（n=8）	53.78±4.133（n=8）	√	√	Unpaired t test	t=3.467, df=14	0.0038	**
	Con+4D	38.22±7.77（n=8）	50.07±7.828（n=8）	√	√	Unpaired t test	t=1.074, df=14	0.301	ns
		CFA+mCherry	CFA+3D
9I	Threshold	0.03125±0.006391（n=8）	0.03±0.00378（n=8）	×		Mann Whitney test		>0.9999	ns
	PWL	6.214±0.4197（n=9）	6.243±0.5725（n=9）	×		Mann Whitney test		0.7304	ns
		empty	stranger
	CFA+mCherry	39.7±4.383（n=8）	48±4.113（n=8）	√	√	Unpaired t test	t=1.380, df=14	0.1893	ns
9J	CFA+3D	42.68±6.118（n=7）	43.15±4.64（n=7）	√	√	Unpaired t test	t=0.06102, df=12	0.9523	ns
		familiar	novelty
	CFA+mCherry	46.91±3.74（n=8）	41.92±2.867（n=8）	√	√	Unpaired t test	t=1.060, df=14	0.3069	ns
9K	CFA+3D	39.21±7.214（n=7）	45.02±7.45（n=7）	√	√	Unpaired t test	t=0.5606, df=12	0.5854	ns
		CFA+mCherry	CFA+4D
9L	Threshold	0.03±0.00378（n=8）	0.0325±0.00366（n=8）	×		Mann Whitney test		>0.9999	ns
	PWL	6.441±0.3739（n=9）	5.758±0.3739（n=9）	√	√	Unpaired t test	t=1.473, df=16	0.1602	ns
		empty	stranger
9M	CFA+mCherry	41.01±4.183（n=8）	40.73±4.266（n=8）	√	√	Unpaired t test	t=0.04749, df=14	0.9628	ns
	CFA+4D	33.01±3.332（n=7）	49.28±4.51（n=7）	√	√	Unpaired t test	t=2.901, df=12	0.0133	*
		familiar	novelty
9N	CFA+mCherry	41.19±4.418（n=8）	44.73±5.159（n=8）	√	√	Unpaired t test	t=0.5221, df=14	0.6098	ns
	CFA+4D	40.12±1.98（n=7）	34.92±2.956（n=7）	√	√	Unpaired t test	t=1.461, df=12	0.1697	ns
