# Supplementary material for: Subtype-Specific Roles of Anterior Cingulate Cortex Neurons in Pain-Induced Social Deficits in Mice
Source: Theranostics. 2026 Feb 11;16(9):4619–40. doi: 10.7150/thno.129482 (PMC12964135; doi:10.7150/thno.129482)
Supplement: Supplementary file 1 — Supplementary figures and data. [file thnov16p4619s1.zip › Supplementary materials/Supplementary figure data statistics results.xls]

## Sheet: fig1-supply
				Shapiro-Wilk test	F test to compare variances	Statistical method	Test value	P value	P value summary
		Sham	SNI day30
Supplement 1A	Threshold	0.675±0.075（n=8）	0.06625±0.01438（n=8）	×		Mann Whitney test		0.0002	***
		sham	SNI day60
	Threshold	0.675±0.075（n=8）	0.1075±0.04419（n=8）	×		Mann Whitney test		0.0003	***
		empty	stranger
Supplement 1B	Sham	38.95±1.481（n=7）	44.07±1.635（n=7）	√	√	Unpaired t test	t=2.320, df=12	0.0388	*
	SNI day30	42±3.953（n=8）	44.63±3.889（n=8）	√	√	Unpaired t test	t=0.4740, df=14	0.6428	ns
	SNI day60	37.48±2.663（n=8）	43.68±2.778（n=8）	×		Mann Whitney test		0.1949	ns
		familiar	novelty
Supplement 1C	Sham	35.49±1.735（n=7）	45.89±2.671（n=7）	x		Mann Whitney test		0.0239	*
	SNI day30	41.81±4.778（n=8）	44.94±5.246（n=8）	√	√	Unpaired t test	t=0.4411, df=14	0.6659	ns
	SNI day60	39.5±3.732（n=8）	41.73±2.946（n=8）	√	√	Unpaired t test	t=0.4708, df=14	0.645	ns

## Sheet: fig2-supply
				Shapiro-Wilk test	F test to compare variances	Statistical method	Test value	P value	P value summary
		Sham	SNI
Supplement 2A	distance	3726±112.6（n=8）	4128±332.4（n=8）	√	√	Unpaired t test	t=1.145, df=14	0.2715	ns
		Sham	SNI
Supplement 2B	distance	3013±79.88（n=8）	3076±176.7（n=8）	x		Mann Whitney test		0.4418	ns
		Sham	CFA
Supplement 2C	distance	3701±207.4（n=7）	2767±252.7（n=7）	√	√	Unpaired t test	t=2.856, df=12	0.0144	*
		Sham	CFA
Supplement 2D	distance	3238±208.3（n=7）	2514±239.4（n=7）	x		Mann Whitney test		0.0262	*

## Sheet: fig3-supply
				Shapiro-Wilk test	F test to compare variances	Statistical method	Test value	P value	P value summary
		non-social	social
Supplement 3D	Threshold	0.04429±0.004286（n=7）	0.04857±0.004286（n=7）	×		Mann Whitney test		>0.9999	ns
		empty	stranger
Supplement 3E	non-social	38.85±4.68（n=9）	49.87±4.996（n=9）	√	√	Unpaired t test	t=1.646, df=16	0.1193	ns
	social	46.08±4.789（n=8）	43.25±4.907（n=8）	√	√	Unpaired t test	t=0.4041, df=14	0.6922	ns
		familiar	novelty
Supplement 3F	non-social	43.08±5.916（n=9）	47.82±5.433（n=9）	√	√	Unpaired t test	t=0.5902, df=16	0.5633	ns
	social	28.94±4.574（n=8）	61.64±5.081（n=8）	√	√	Unpaired t test	t=4.782, df=14	0.0003	***
		non-social	social
Supplement 3G	Threshold	0.0625±0.00491（n=8）	0.06625±0.00375（n=8）	×		Mann Whitney test		>0.9999	ns
	PWL	10.33±0.4804（n=8）	9.544±0.8369（n=8）	√	√	Unpaired t test	t=0.8161, df=14	0.4281	ns
		empty	stranger
Supplement 3H	non-social	42.22±2.949（n=7）	43.78±2.675（n=7）	√	√	Unpaired t test	t=0.3915, df=12	0.7023	ns
	social	25.36±2.083（n=8）	66.46±2.732（n=8）	√	√	Unpaired t test	t=11.96, df=14	<0.0001	****
		familiar	novelty
Supplement 3I	non-social	41.91±3.057（n=7）	47.75±2.925（n=7）	√	√	Unpaired t test	t=1.380, df=12	0.1927	ns
	social	45.32±3.479（n=8）	45.91±3.632（n=8）	×		Mann Whitney test		0.3823	ns

## Sheet: fig4-IF
				Shapiro-Wilk test	F test to compare variances	Statistical method	Test value	P value	P value summary
		Saline	CFA
Supplement 4B	Merge/PV	5.256±0.5305（n=9）	5.722±0.7376（n=9）	√	√	Unpaired t test	t=0.5136, df=16	0.6145	ns
		Saline	CFA
Supplement 4D	Merge/SST	3.263±0.2283（n=8）	3.425±0.2711（n=8）	√	√	Unpaired t test	t=0.4585, df=14	0.6536	ns
		Saline	CFA
Supplement 4F	Merge/VIP	2.633±0.1803（n=9）	2.956±0.1717（n=9）	√	√	Unpaired t test	t=1.294, df=16	0.2139	ns

## Sheet: fig5-supply-gad-ca
				Shapiro-Wilk test	F test to compare variances	Statistical method	Test value	P value	P value summary
		0.07	1
Supplement 5C	Aera under curve	12.11±5.983（n=59）	59.88±5.755（n=92）	√	√	Unpaired t test	t=5.529, df=149	<0.0001	****
		0.07	1
Supplement 5F	Aera under curve	30.37±3.46（n=85）	46.53±3.816（n=111）	×		Mann Whitney test		0.0019	**
		Con	CFA
Supplement 5I	Aera under curve	-45.26±6.847（n=52）	-75.44±5.116（n=60）	√	√	Unpaired t test	t=3.564, df=106	0.0005	**
		Con	CFA
Supplement 5L	Aera under curve	-70.53±4.799（n=85）	-55.70±4.856（n=60）	×		Mann Whitney test		0.1351	ns
		Con	CFA
Supplement 5O	Aera under curve	-32.30±7.172（n=53）	-77.62±6.233（n=42）	×		Mann Whitney test		<0.0001	****
		Con	CFA
Supplement 5R	Aera under curve	-64.72±5.174（n=72）	-73.77±5.873（n=38）	√	√	Unpaired t test	t=1.089, df=108	0.2788	ns

## Sheet: fig6-Gad-supply
				Shapiro-Wilk test	F test to compare variances	Statistical method	Test value	P value	P value summary
		Con+mCherry	Con+4D
Supplement 6A	Threshold	0.6571±0.09476（n=7）	0.5714±0.08081（n=7）	×		Mann Whitney test		0.6999	ns
	PWL	12.26±0.3383（n=7）	12.39±0.3119（n=7）	√	√	Unpaired t test	t=0.2825, df=12	0.7824	ns
		empty	stranger
Supplement 6B	Con+mCherry	29.33±1.4（n=7）	58.55±2.216（n=7）	√	√	Unpaired t test	t=11.15, df=12	<0.0001	****
	Con+4D	33.96±2.263（n=6）	51.58±3.336（n=6）	√	√	Unpaired t test	t=4.370, df=10	0.0014	**
		familiar	novelty
Supplement 6C	Con+mCherry	37.38±1.935（n=6）	48.79±2.337（n=6）	√	√	Unpaired t test	t=3.759, df=10	0.0037	**
	Con+4D	22.84±4.69（n=5）	62.63±7.328（n=5）	√	√	Unpaired t test	t=4.574, df=8	0.0018	**
		SNI+mCherry	SNI+3D
Supplement 6D	Threshold	0.03625±0.005957（n=8）	0.1±0.01793（n=8）	×		Mann Whitney test		0.004	**
		empty	stranger
Supplement 6E	SNI+mCherry	42.36±4.508（n=8）	43.44±4.448（n=8）	√	√	Unpaired t test	t=0.1702, df=14	0.8673	ns
	SNI+3D	39.2±4.375（n=8）	47.91±3.553（n=8）	√	√	Unpaired t test	t=1.545, df=14	0.1446	ns
		familiar	novelty
Supplement 6F	SNI+mCherry	42.69±4.266（n=8）	45.53±4.433（n=8）	√	√	Unpaired t test	t=0.4620, df=14	0.6512	ns
	SNI+3D	48.27±5.845（n=8）	41.08±5.506（n=8）	√	√	Unpaired t test	t=0.8954, df=14	0.3857	ns
		SNI+mCherry	SNI+4D
Supplement 6G	Threshold	0.02971±0.005079（n=7）	0.03257±0.004971（n=7）	×		Mann Whitney test		0.9266	ns
		empty	stranger
Supplement 6H	SNI+mCherry	40.67±2.008（n=7）	41.7±2.464（n=7）	√	√	Unpaired t test	t=0.3249, df=12	0.7508	ns
	SNI+4D	35.57±4.228（n=5）	54.74±4.14（n=5）	√	√	Unpaired t test	t=3.240, df=8	0.0119	*
		familiar	novelty
Supplement 6I	SNI+mCherry	40.06±2.491（n=7）	40.37±2.958（n=7）	√	√	Unpaired t test	t=0.08126, df=12	0.9366	ns
	SNI+4D	35.54±3.019（n=5）	53.98±3.524（n=5）	√	√	Unpaired t test	t=3.975, df=8	0.0041	**

## Sheet: fig7-Gad-laser
				Shapiro-Wilk test	F test to compare variances	Statistical method	Test value	P value	P value summary
		Con+mCherry	Con+ChR2
Supplement 7A	Threshold	0.6333±0.08028（n=6）	0.6667±0.06667（n=6）	×		Mann Whitney test		>0.9999	ns
	PWL	11.42±0.5546（n=6）	11.34±0.31（n=6）	√	√	Unpaired t test	t=0.1180, df=10	0.9084	ns
		empty	stranger
Supplement 7B	Con+mCherry	30.38±1.91（n=8）	56.66±2.497（n=8）	√	√	Unpaired t test	t=8.361, df=14	<0.0001	****
	Con+ChR2	40.16±4.533（n=6）	45.27±3.25（n=6）	√	√	Unpaired t test	t=0.9155, df=10	0.3815	ns
		familiar	novelty
Supplement 7C	Con+mCherry	37.31±3.073（n=8）	47.14±2.646（n=8）	√	√	Unpaired t test	t=2.426, df=14	0.0294	*
	Con+ChR2	38.87±3.638（n=6）	47.2±3.543（n=6）	√	√	Unpaired t test	t=1.640, df=10	0.132	ns
		Con+mCherry	Con+eNpHR
Supplement 7D	Threshold	0.5333±0.04216（n=6）	0.5667±0.03333（n=6）	×		Mann Whitney test		>0.9999	ns
	PWL	12.54±0.5279（n=6）	11.87±0.3902（n=6）	√	√	Unpaired t test	t=1.018, df=10	0.3327	ns
		empty	stranger
Supplement 7E	Con+mCherry	37.27±2.459（n=8）	48.85±2.344（n=8）	√	√	Unpaired t test	t=3.409, df=14	0.0042	**
	Con+eNpHR	31.55±2.726（n=6）	51.38±2.499（n=6）	√	√	Unpaired t test	t=5.361, df=10	0.0003	***
		familiar	novelty
Supplement 7F	Con+mCherry	38.06±2.467（n=8）	45.55±2.25（n=8）	√	√	Unpaired t test	t=2.244, df=14	0.0415	*
	Con+eNpHR	33.62±3.421（n=6）	49.77±3.332（n=6）	√	√	Unpaired t test	t=3.382, df=10	0.007	**
Supplement 7G		CFA+mCherry	CFA+ChR2
	Threshold	0.01225±0.005（n=6）	0.0493±0.02012（n=6）	×		Mann Whitney test		0.0087	**
	PWL	7.858±0.3555（n=6）	12.95±0.3438（n=6）	√	√	Unpaired t test	t=10.30, df=10	<0.0001	****
		empty	stranger
Supplement 7H	CFA+mCherry	39.28±3.761（n=7）	43.78±2.843（n=7）	√	√	Unpaired t test	t=0.9540, df=12	0.3589	ns
	CFA+ChR2	40.6±4.314（n=6）	45.16±4.088（n=6）	√	√	Unpaired t test	t=0.7662, df=10	0.4613	ns
		familiar	novelty
Supplement 7I	CFA+mCherry	36.75±4.707（n=7）	48.36±5.749（n=7）	√	√	Unpaired t test	t=1.562, df=12	0.1442	ns
	CFA+ChR2	45.01±4.377（n=6）	36.18±2.825（n=6）	√	√	Unpaired t test	t=1.694, df=10	0.1211	ns
		CFA+mCherry	CFA+eNpHR
Supplement 7J	Threshold	0.04167±0.00654（n=6）	0.03667±0.003333（n=6）	×		Mann Whitney test		>0.9999	ns
	PWL	6.903±0.6215（n=6）	7.048±0.6674（n=6）	×		Mann Whitney test		0.7381	ns
		empty	stranger
Supplement 7K	CFA+mCherry	36.99±3.854（n=6）	44.32±4.175（n=6）	√	√	Unpaired t test	t=1.290, df=10	0.226	ns
	CFA+eNpHR	34.13±1.148（n=6）	48.16±1.313（n=6）	√	√	Unpaired t test	t=8.044, df=10	<0.0001	****
		familiar	novelty
Supplement 7L	CFA+mCherry	34.93±5.818（n=6）	47.73±4.648（n=6）	√	√	Unpaired t test	t=1.719, df=10	0.1163	ns
	CFA+eNpHR	30.36±1.579（n=6）	47.4±3.018（n=6）	√	√	Unpaired t test	t=5.002, df=10	0.0005	***
		SNI+mCherry	SNI+ChR2
Supplement 7M	Threshold	0.02333±0.003333（n=6）	0.065±0.005（n=6）	×		Mann Whitney test		0.0043	**
		empty	stranger
Supplement 7N	SNI+mCherry	37.3±2.363（n=6）	42.97±3.676（n=6）	√	√	Unpaired t test	t=1.298, df=10	0.2233	ns
	SNI+ChR2	42.62±1.864（n=6）	40.53±4.484（n=6）	√	√	Unpaired t test	t=0.4297, df=10	0.6765	ns
		familiar	novelty
Supplement 7O	SNI+mCherry	33.05±2.132（n=6）	43.34±4.67（n=6）	√	√	Unpaired t test	t=2.006, df=10	0.0727	ns
	SNI+ChR2	37.45±3.142（n=6）	40.94±4.755（n=6）	√	√	Unpaired t test	t=0.6135, df=10	0.5533	ns
		SNI+mCherry	SNI+eNpHR
Supplement 7P	Threshold	0.02667±0.004216（n=6）	0.02333±0.003333（n=6）	×		Mann Whitney test		>0.9999	ns
		empty	stranger
Supplement 7Q	SNI+mCherry	41.9±3.043（n=8）	40.89±3.171（n=8）	√	√	Unpaired t test	t=0.2301, df=14	0.8213	ns
	SNI+eNpHR	35.42±2.593（n=6）	47.2±3.568（n=6）	×		Mann Whitney test		0.026	*
		familiar	novelty
Supplement 7R	SNI+mCherry	38.73±2.996（n=8）	44.08±3.189（n=8）	√	√	Unpaired t test	t=1.222, df=14	0.2418	ns
	SNI+eNpHR	26.12±3.506（n=6）	58.67±3.939（n=6）	√	√	Unpaired t test	t=6.172, df=10	0.0001	***

## Sheet: fig8-PV-supply-CA
				Shapiro-Wilk test	F test to compare variances	Statistical method	Test value	P value	P value summary
		0.07	1					<0.0001	****
Supplement 8C	Aera under curve	-5.189±5.122（n=31）	71.68±10.27（n=30）	×		Mann Whitney test
		0.07	1
Supplement 8F	Aera under curve	94.25±13.53（n=33）	83.34±15.18（n=40）	×		Mann Whitney test		0.3233	ns
		Con	CFA
Supplement 8I	Aera under curve	-7.503±9.183（n=35）	-44.13±10.46（n=38）	×		Mann Whitney test		0.0126	*
		Con	CFA
Supplement 8L	Aera under curve	-54.57±5.848（n=48）	-23.98±16.56（n=38）	×		Mann Whitney test		0.3297	ns
		Con	CFA
Supplement 8O	Aera under curve	-25.83±7.350（n=28）	-44.91±31.11（n=49）	×		Mann Whitney test		0.821	ns
		Con	CFA
Supplement 8R	Aera under curve	-15.53±10.42（n=32）	-31.41±19.45（n=24）	√	√	Unpaired t test	t=0.7682, df=54	0.4457	ns

## Sheet: fig9-PV-supply
				Shapiro-Wilk test	F test to compare variances	Statistical method	Test value	P value	P value summary
		Con+mCherry	Con+4D
Supplement 9A	Threshold	0.65±0.05（n=8）	0.625±0.05901（n=8）	×		Mann Whitney test		>0.9999	ns
	PWL	14.16±1.021（n=7）	13±1.027（n=7）	√	√	Unpaired t test	t=0.8030, df=12	0.4376	ns
		empty	stranger
Supplement 9B	Con+mCherry	27.24±3.089（n=7）	59.54±3.752（n=7）	√	√	Unpaired t test	t=6.646, df=12	<0.0001	****
	Con+4D	29.37±4.908（n=7）	58.31±6.143（n=7）	√	√	Unpaired t test	t=3.680, df=12	0.0031	**
		familiar	novelty
Supplement 9C	Con+mCherry	36.95±2.696（n=7）	52.54±1.639（n=7）	×		Mann Whitney test		0.0006	***
	Con+4D	39.98±1.722（n=7）	48.03±2.17（n=7）	√	√	Unpaired t test	t=2.904, df=12	0.0132	*
		SNI+mCherry	SNI+3D
Supplement 9D	Threshold	0.02333±0.003333（n=6）	0.08±0.01673（n=6）	×		Mann Whitney test		0.0043	**
		empty	stranger
Supplement 9E	SNI+mCherry	52.51±6.379（n=6）	39.69±6.693（n=6）	√	√	Unpaired t test	t=1.387, df=10	0.1957	ns
	SNI+3D	39.96±2.039（n=8）	45.74±3.2（n=8）	√	√	Unpaired t test	t=1.523, df=14	0.15	ns
		familiar	novelty
Supplement 9F	SNI+mCherry	49.63±7.057（n=6）	40.58±6.922（n=6）	√	√	Unpaired t test	t=0.9150, df=10	0.3817	ns
	SNI+3D	41.72±4.085（n=8）	45.25±4.202（n=8）	√	√	Unpaired t test	t=0.6024, df=14	0.5566	ns
		SNI+mCherry	SNI+4D
Supplement 9G	Threshold	0.02333±0.003333（n=6）	0.02667±0.004216（n=6）	×		Mann Whitney test		>0.9999	ns
		empty	stranger
Supplement 9H	SNI+mCherry	47.34±4.68（n=6）	40.31±4.578（n=6）	√	√	Unpaired t test	t=1.074, df=10	0.3081	ns
	SNI+3D	27.16±5.745（n=6）	60.55±7.059（n=6）	×		Mann Whitney test		0.0152	*
		familiar	novelty
Supplement 9I	SNI+mCherry	44.51±4.019（n=6）	42.6±5.152（n=6）	√	√	Unpaired t test	t=0.2920, df=10	0.7762	ns
	SNI+3D	33.55±5.014（n=6）	39.74±6.875（n=6）	×		Mann Whitney test		0.3939	ns

## Sheet: fig10-SST-supply-CA
				Shapiro-Wilk test	F test to compare variances	Statistical method	Test value	P value	P value summary
		0.07	1
Supplement 10C	Aera under curve	19.24±6.725（n=44）	60.13±8.13（n=77）	×		Mann Whitney test		<0.0001	****
		0.07	1
Supplement 10E	Aera under curve	179±14.34（n=51）	178.7±11.43（n=70）	√	√	Unpaired t test	t=0.01624, df=119	0.9871	ns
		Con	CFA
Supplement 10I	Aera under curve	-13.07±7.812（n=35）	-21.51±8.165（n=52）	×		Mann Whitney test		0.8735	ns
		Con	CFA
Supplement 10L	Aera under curve	-12.10±3.196（n=61）	-34.64±10.38（n=56）	×		Mann Whitney test		0.0101	*
		Con	CFA
Supplement 10O	Aera under curve	-4.513±3.759（n=70）	-42.50±9.747（n=46）	×		Mann Whitney test		0.0013	**
		Con	CFA
Supplement 10R	Aera under curve	-29.45±3.018（n=86）	-25.39±10.73（n=51）	×		Mann Whitney test		0.7309	ns

[truncated: 8 more sheets: fig11-SST-supply, fig12-VIP-supply-CA, fig13-vip-supply, fig14-camkll-supply-ca-laser, fig 15-camkll-ca, fig16-camkll-supply, fig17-hsyn-supply, Sheet1]
